# Supplementary material for: APOE alleles’ association with cognitive function differs across Hispanic/Latino groups and genetic ancestry in the study of Latinos-investigation of neurocognitive aging (HCHS/SOL)
Source: Alzheimers Dement. Author manuscript; Available in PMC 2021 Apr 2. (PMC8016734; doi:10.1002/alz.12205)
Supplement: Supplementary_Table_1 [file NIHMS1677351-supplement-Supplementary_Table_1.xlsx]

## Sheet: Sheet1
Supplementary Table 1: APOE-ε4 association with cognitive decline in the SOL-INCA by age groups (additive inheritance mode). Models adjusted for sex, age, education, center, genetic background groups, and first five PCs. APOE-ε3 is used as the reference allele. OR values larger than 1 represent decreased neurocognitive function.
Age	OR	P-value	N
≥72	1.30978	0.0191125	578
≥70	1.22879	0.03689	806
≥65	1.18023	0.0398479	1652
≥60	1.18896	0.0239759	2711
Total	1.15	0.0335193	4183
Abbreviations: SOL-INCA, Study of Latinos-Investigation of Neurocognitive Aging.
