# Supplementary material for: APOE alleles’ association with cognitive function differs across Hispanic/Latino groups and genetic ancestry in the study of Latinos-investigation of neurocognitive aging (HCHS/SOL)
Source: Alzheimers Dement. Author manuscript; Available in PMC 2021 Apr 2. (PMC8016734; doi:10.1002/alz.12205)
Supplement: Supplementary_Table_2 [file NIHMS1677351-supplement-Supplementary_Table_2.xlsx]

## Sheet: Sheet1
Supplementary Table 2: APOE alleles association with neurocognitive function in the SOL-INCA (dominant inheritance mode). Models adjusted for sex, age, education, center, genetic background groups and first five PCs. APOE-ε3 used as the reference allele. Effect sizes and SEs were estimated based on the complex survey design method, and were used to compute odds ratios (ORs) and 95% confidence int…
Trait	APOE allele	OR [95% CI]	P-value
Significant cognitive decline	2	1.06 [0.85;1.33]	0.58709
	4	1.13 [0.98;1.31]	0.103149
MCI	2	0.78 [0.50;1.20]	0.25068
	4	0.88 [0.66;1.18]	0.398782
Abbreviations:SOL-INCA, Study of Latinos-Investigation of Neurocognitive Aging; MCI, Mild Cognitive Impairment.
