# Supplementary material for: APOE alleles’ association with cognitive function differs across Hispanic/Latino groups and genetic ancestry in the study of Latinos-investigation of neurocognitive aging (HCHS/SOL)
Source: Alzheimers Dement. Author manuscript; Available in PMC 2021 Apr 2. (PMC8016734; doi:10.1002/alz.12205)
Supplement: Supplementary_Table_3 [file NIHMS1677351-supplement-Supplementary_Table_3.xlsx]

## Sheet: Sheet1
Supplementary Table 3: APOE alleles association with neurocognitive function in the SOL-INCA by background groups (dominant inheritance mode). Models adjusted for sex, age, education, center and first five PCs. Effect sizes and SEs were estimated based on the complex survey design method, and were used to compute odds ratios (ORs) and 95% confidence intervals (CIs). APOE-ε3 used as the reference …
Trait	APOE allele	Cuban (n=875)		Dominican (n=424)		Mexican (n=1,411)		Puerto Rican (n=734)		South American (n=313)		Central American (n=417)
		OR [95% CI]	P-value	OR [95% CI]	P-value	OR [95% CI]	P-value	OR [95% CI]	P-value	OR [95% CI]	P-value	OR [95% CI]	P-value
Cognitive decline	2	1.20 [0.79;1.81]	0.4189	1.03 [0.63;1.66]	0.9236	1.04 [0.67;1.63]	0.86	1.10 [0.71;1.70]	0.6995	1.94 [1.03;3.66]	0.0735	0.65 [0.30;1.38]	0.3106
	4	1.45 [1.08;1.96]	0.0251	0.93 [0.65;1.35]	0.7199	0.95 [0.72;1.27]	0.7614	1.06 [0.83;1.35]	0.6595	1.00 [0.53;1.89]	0.9921	1.08 [0.71;1.63]	0.7499
MCI	2	0.98 [0.48;1.97]	0.9472	1.08 [0.40;2.93]	0.8961	0.49 [0.19;1.28]	0.2018	0.37 [0.16;0.86]	0.049	0.74 [0.14;3.88]	0.7876	0.33 [0.05;2.20]	0.3237
	4	0.68 [0.32;1.45]	0.3626	0.93 [0.44;1.93]	0.8548	0.88 [0.56;1.38]	0.5985	1.12 [0.67;1.88]	0.6833	0.88 [0.31;2.53]	0.8452	1.10 [0.50;2.40]	0.8443
Abbreviations:SOL-INCA, Study of Latinos-Investigation of Neurocognitive Aging; MCI, Mild Cognitive Impairment.
