# Supplementary material for: APOE alleles’ association with cognitive function differs across Hispanic/Latino groups and genetic ancestry in the study of Latinos-investigation of neurocognitive aging (HCHS/SOL)
Source: Alzheimers Dement. Author manuscript; Available in PMC 2021 Apr 2. (PMC8016734; doi:10.1002/alz.12205)
Supplement: Supplementary_Table_4 [file NIHMS1677351-supplement-Supplementary_Table_4.xlsx]

## Sheet: Table 1
	Table 1: Demographics and neurocognitive characteristics of SOL-INCA by genetic background groups
			Cuban	Dominican	Mexican	Puerto Rican	South American	Central American	Overall
	N		875	424	1411	734	313	417	4183
	Sex (%)	Female	490 (48.1)	300 (60.5)	902 (53.1)	447 (50.9)	192 (56)	277 (58.4)	2,615 (52.5)
	Age in years	Mean (SD)	62.6 (8.58)	61.65 (8.19)	61.7 (7.57)	62.9 (8.12)	61.96 (8.13)	61.35 (7.39)	62.08 (8.18)
	Age (%)
		50-59	342 (31.6)	192 (40.9)	642 (45.7)	281 (35.2)	139 (39.3)	182 (42.4)	1,782 (38.4)
		60-69	364 (32.3)	162 (37.3)	547 (35.5)	306 (35.6)	123 (35.7)	184 (39.6)	1,690 (35)
		70+	169 (36.1)	70 (21.8)	222 (18.8)	147 (29.2)	51 (25.1)	51 (18)	711 (26.6)
	Education (%)
		<12	208 (24)	191 (43)	686 (46.1)	305 (42.1)	65 (18.3)	162 (39.5)	1,622 (36)
		12	226 (24.5)	84 (20.1)	283 (21.4)	164 (20.7)	64 (18.2)	83 (17.8)	906 (21.7)
		>12	441 (51.6)	149 (36.9)	442 (32.5)	265 (37.3)	184 (63.5)	172 (42.7)	1,655 (42.3)
	Neurocognitive traits (%)
		MCI	85 (11.1)	47 (11.8)	148 (10.6)	87 (13.4)	28 (8.3)	46 (12.3)	442 (11.3)
		Cognitive decline	232 (27.9)	140 (32)	436 (32.5)	241 (37.4)	87 (27.4)	113 (28.6)	1,250 (31.2)
	Genetic proportion ancestry (mean (sd))	N	780	358	1194	641	272	364	3618
		African	0.16 (0.20)	0.46 (0.16)	0.04 (0.02)	0.22 (0.13)	0.07 (0.08)	0.10 (0.06)	0.16 (0.18)
		European	0.80 (0.21)	0.48 (0.15)	0.46 (0.20)	0.65 (0.12)	0.50 (0.22)	0.46 (0.15)	0.60 (0.24)
		Amerindian	0.05 (0.04)	0.06 (0.02)	0.49 (0.20)	0.13 (0.03)	0.43 (0.23)	0.44 (0.15)	0.24 (0.24)
	Abbreviations: SOL-INCA, Study of Latinos-Investigation of Neurocognitive Aging; SD, standard deviation; (%) based on the sampling weights and complex survey design.

## Sheet: Table 2
	Table 2: APOE alleles association with neurocognitive function in the SOL-INCA (additive inheritance mode). Models adjusted for sex, age, education, center, genetic background groups and first five PCs. APOE ε3 used as the reference allele. OR values larger than 1 represent decreased neurocognitive function.
	Trait	APOE allele	OR [95% CI]	P-value
	MCI	2	0.78 [0.51;1.17]	0.230244
		4	0.94 [0.72;1.22]	0.619178
	Cognitive decline	2	1.04 [0.85;1.29]	0.685396
		4	1.15 [1.01;1.32]	0.0335193
	Abbreviations:SOL-INCA, Study of Latinos-Investigation of Neurocognitive Aging; MCI, Mild Cognitive Impairment.

## Sheet: Table 3
	Table 3: APOE alleles association with neurocognitive function in the SOL-INCA by background groups (additive inheritance mode). Effect size and SE were estimated based on the complex survey design method. APOE ε3 used as the reference allele.OR values larger than 1 represent decreased neurocognitive function. P-values were estimated based on 10,000 permutations for each genetic background group.…
			Cuban (n=875)		Dominican (n=424)		Mexican (n=1,411)		Puerto Rican (n=734)		South American (n=313)		Central American (n=417)
	Trait	APOE allele	OR [95% CI]	P-value	OR [95% CI]	P-value	OR [95% CI]	P-value	OR [95% CI]	P-value	OR [95% CI]	P-value	OR [95% CI]	P-value
	MCI	2	0.98 [0.49;1.96]	0.9544	1.05 [0.40;2.72]	0.9331	0.54 [0.23;1.29]	0.2192	0.37 [0.16;0.84]	0.0441	0.74 [0.14;3.87]	0.7852	0.34 [0.05;2.19]	0.3225
		4	0.80 [0.42;1.53]	0.5263	0.98 [0.55;1.72]	0.9426	0.90 [0.58;1.38]	0.6643	1.04 [0.65;1.67]	0.8643	0.83 [0.39;1.76]	0.6896	1.08 [0.58;2.01]	0.8335
	Cognitive decline	2	1.20 [0.80;1.80]	0.3959	0.98 [0.62;1.55]	0.9457	1.03 [0.69;1.54]	0.8789	1.06 [0.69;1.62]	0.7947	1.93 [1.03;3.62]	0.0717	0.65 [0.30;1.38]	0.3067
		4	1.46 [1.13;1.88]	0.007	0.95 [0.70;1.30]	0.7687	1.05 [0.77;1.43]	0.7693	1.04 [0.84;1.29]	0.7311	0.91 [0.55;1.50]	0.7389	1.05 [0.76;1.46]	0.7712
	Abbreviations:SOL-INCA, Study of Latinos-Investigation of Neurocognitive Aging; MCI, Mild Cognitive Impairment.

## Sheet: Table 4
	Table 4:The interaction effect of proportion ancestry and APOE alleles on neurocognitive function in the SOL-INCA (additive inheritance mode). Effect size and SE were estimated based on the complex survey design method. APOE ε3 used as the reference allele. Interaction P-values were estimated based on 10,000 permutations for each ancestry separately. OR values larger than 1 represent decreased ne…
			Europe				Africa				Amerindian
			Interaction		APOE allele		Interaction		APOE allele		Interaction		APOE allele
	Trait	APOE allele	OR [95% CI]	P-value	OR [95% CI]	P-value	OR [95% CI]	P-value	OR [95% CI]	P-value	OR [95% CI]	P-value	OR [95% CI]	P-value
	MCI	2	0.47 [0.05;4.71]	0.5499	1.20 [0.30;4.83]	0.812	4.63 [0.66;32.36]	0.1569	0.49 [0.24;1.01]	0.0684	0.03 [0.00;1.38]	0.107	1.16 [0.60;2.25]	0.6701
		4	1.37 [0.38;4.92]	0.659	0.81 [0.36;1.85]	0.6385	0.76 [0.16;3.68]	0.7502	1.05 [0.72;1.52]	0.8261	1.01 [0.34;3.01]	0.9919	0.99 [0.66;1.50]	0.9717
	Cognitive decline	2	1.76 [0.70;4.40]	0.2406	0.77 [0.42;1.40]	0.4061	0.60 [0.22;1.61]	0.3224	1.23 [0.90;1.67]	0.2028	1.14 [0.32;4.05]	0.8431	1.08 [0.79;1.46]	0.6484
		4	1.58 [0.82;3.06]	0.1897	0.88 [0.58;1.33]	0.5466	1.20 [0.64;2.28]	0.5768	1.11 [0.93;1.34]	0.2628	0.47 [0.24;0.93]	0.0383	1.34 [1.11;1.63]	0.0037
	Abbreviations:SOL-INCA, Study of Latinos-Investigation of Neurocognitive Aging; MCI, Mild Cognitive Impairment.

## Sheet: Figure 1
	Figure 1: Interaction of proportion continental ancestry with APOE ε4 allele effects on Cognitive decline. Interaction P-values were estimated based on 10,000 permutations for each ancestry separately.

## Sheet: Supplementary Table 1
	Supplementary Table 1: APOE alleles distribution in SOL-INCA by genetic background groups
			Cuban	Dominican	Mexican	PuertoRican	SouthAmerican	CentralAmerican	Overall
	N		875	424	1411	734	313	417	4183
	APOE genotype (%)
		ε2/ε2	2 (0.1)	4 (1)	4 (0.2)	2 (0.3)	0 (0)	1 (0)	14 (0.3)
		ε2/ε3	96 (10)	56 (13.8)	70 (4.1)	60 (8.2)	20 (4.9)	27 (6.5)	330 (7.8)
		ε2/ε4	14 (1.2)	14 (4)	7 (0.8)	11 (1.3)	2 (0.7)	3 (0.9)	51 (1.3)
		ε3/ε3	570 (66.3)	231 (56)	1,059 (76.2)	490 (68.1)	235 (78.4)	303 (72.3)	2,893 (69.5)
		ε3/ε4	178 (20.6)	107 (22.6)	253 (17.2)	163 (21.3)	46 (13.4)	75 (18.1)	824 (19.4)
		ε4/ε4	15 (1.7)	12 (2.5)	18 (1.5)	8 (0.9)	10 (2.6)	8 (2.2)	71 (1.7)
	APOE allele (%)
		ε2	114 (0.06)	78 (0.10)	85 (0.03)	75 (0.05)	22 (0.03)	32 (0.04)	409 (0.05)
		ε3	1,414 (0.82)	625 (0.74)	2,441 (0.87)	1,203 (0.83)	536 (0.88)	708 (0.85)	6,940 (0.83)
		ε4	222 (0.13)	145 (0.16)	296 (0.11)	190 (0.12)	68 (0.10)	94 (0.12)	1,017 (0.12)
	Abbreviations: SOL-INCA, Study of Latinos-Investigation of Neurocognitive Aging, (%) based on the sampling weights and complex survey design.

## Sheet: Supplementary Table 2
	Supplementary Table 2: APOE ε4 association with cognitive decline in the SOL-INCA by age groups (additive inheritance mode). Models adjusted for sex, age, education, center, genetic background groups and first five PCs. APOE ε3 used as the reference allele. OR values larger than 1 represent decreased neurocognitive function.
	Age	OR	P-value	N
	≥72	1.30978	0.0191125	578
	≥70	1.22879	0.03689	806
	≥65	1.18023	0.0398479	1652
	≥60	1.18896	0.0239759	2711
	Total	1.15	0.0335193	4183
	Abbreviations:SOL-INCA, Study of Latinos-Investigation of Neurocognitive Aging.

## Sheet: Supplementary Table 3
	Supplementary Table 3: APOE alleles association with neurocognitive function in the SOL-INCA (dominant inheritance mode). Models adjusted for sex, age, education, center, genetic background groups and first five PCs. APOE ε3 used as the reference allele. OR values larger than 1 represent decreased neurocognitive function.
	Trait	APOE allele	OR [95% CI]	P-value
	MCI	2	0.78 [0.50;1.20]	0.25068
		4	0.88 [0.66;1.18]	0.398782
	Cognitive decline	2	1.06 [0.85;1.33]	0.58709
		4	1.13 [0.98;1.31]	0.103149
	Abbreviations:SOL-INCA, Study of Latinos-Investigation of Neurocognitive Aging; MCI, Mild Cognitive Impairment.

## Sheet: Supplementary Table 4
	Supplementary Table 4: APOE alleles association with neurocognitive function in the SOL-INCA by background groups (dominant inheritance mode). Effect size and SE were estimated based on the complex survey design method. APOE ε3 used as the reference allele. OR values larger than 1 represent decreased neurocognitive function. P-values were estimated based on 10,000 permutations for each genetic ba…
			Cuban (n=875)		Dominican (n=424)		Mexican (n=1,411)		Puerto Rican (n=734)		South American (n=313)		Central American (n=417)
	Trait	APOE allele	OR [95% CI]	P-value	OR [95% CI]	P-value	OR [95% CI]	P-value	OR [95% CI]	P-value	OR [95% CI]	P-value	OR [95% CI]	P-value
	MCI	2	0.98 [0.48;1.97]	0.9472	1.08 [0.40;2.93]	0.8961	0.49 [0.19;1.28]	0.2018	0.37 [0.16;0.86]	0.049	0.74 [0.14;3.88]	0.7876	0.33 [0.05;2.20]	0.3237
		4	0.68 [0.32;1.45]	0.3626	0.93 [0.44;1.93]	0.8548	0.88 [0.56;1.38]	0.5985	1.12 [0.67;1.88]	0.6833	0.88 [0.31;2.53]	0.8452	1.10 [0.50;2.40]	0.8443
	Cognitive decline	2	1.20 [0.79;1.81]	0.4189	1.03 [0.63;1.66]	0.9236	1.04 [0.67;1.63]	0.86	1.10 [0.71;1.70]	0.6995	1.94 [1.03;3.66]	0.0735	0.65 [0.30;1.38]	0.3106
		4	1.45 [1.08;1.96]	0.0251	0.93 [0.65;1.35]	0.7199	0.95 [0.72;1.27]	0.7614	1.06 [0.83;1.35]	0.6595	1.00 [0.53;1.89]	0.9921	1.08 [0.71;1.63]	0.7499
	Abbreviations:SOL-INCA, Study of Latinos-Investigation of Neurocognitive Aging; MCI, Mild Cognitive Impairment.

## Sheet: Supplementary Table 5
Supplementary Table 4: Power calculation for APOE alleles association with binary neurocognitive traits in the SOL-INCA by genetics background groups . Effect sizes for MCI trait was based on the PuertoRican group (OR=0.37 respectively), and effect size for Cognitive decline was based on the Cuban group (OR=1.46). Power calculation is based on population risk allele frequency (Nelson et al. 2013).
Trait	APOE allele	Cuban (n=875)	Dominican (n=424)	Mexican (n=1,411)	Puerto Rican (n=734)	South American (n=313)	Central American (n=417)
MCI	2	0.995682	0.335994	0.995947	0.989859	0.502431	0.825361
Significant cognitive decline	4	0.70621	0.486748	0.876498	0.648419	0.258786	0.397209
Abbreviations:SOL-INCA, Study of Latinos-Investigation of Neurocognitive Aging; MCI, Mild Cognitive Impairment.

[truncated: 1 more sheets: Supplementary Figure 1]
